# Supplementary material for: Nevirapine, Sodium Concentration and HIV-1 RNA in Breast Milk and Plasma among HIV-Infected Women Receiving Short-Course Antiretroviral Prophylaxis
Source: PLoS One. 2015 Mar 26;10(3):e0121111. doi: 10.1371/journal.pone.0121111 (PMC4374672; doi:10.1371/journal.pone.0121111)
Supplement: S1 Dataset — (XLS) [file pone.0121111.s001.xls]

## Sheet: PLOS ONE
STUDY_NO	birth_plasma_no	birth_plasma_hiv	birth_plasma_nvp	delivery_plasma_no	delivery_plasma_hiv	delivery_plasma_nvp	day7_plasma_no	day7_plasma_hiv	day7_plasma_nvp	day28_plasma_no	day28_plasma_hiv	day28_plasma_nvp	day42_plasma_no	day42_plasma_hiv	day7_milk_r_no	day7_milk_r_hiv	day7_milk_r_nvp	day7_milk_r_na	day7_milk_l_no	day7_milk_l_hiv	day7_milk_l_nvp	day7_milk_l_na	day28_milk_r_no	day28_milk_r_hiv	day28_milk_r_na	day28_milk_l_no	day28_milk_l_hiv	day28_milk_l_na	day42_milk_r_no	day42_milk_r_hiv	day42_milk_r_na	day42_milk_l_no	day42_milk_l_hiv	day42_milk_l_na
222	#NULL!	#NULL!	#NULL!	860	229000	2.87	#NULL!	#NULL!	#NULL!	981	79400	0.125	1069	26500	#NULL!	#NULL!	#NULL!	#NULL!	#NULL!	#NULL!	#NULL!	#NULL!	979	50	11	980	2875	9	1065	29105	9	1066	1195	9
223	#NULL!	#NULL!	#NULL!	#NULL!	#NULL!	#NULL!	#NULL!	#NULL!	#NULL!	#NULL!	#NULL!	#NULL!	1098	2940	#NULL!	#NULL!	#NULL!	#NULL!	#NULL!	#NULL!	#NULL!	#NULL!	#NULL!	#NULL!	#NULL!	#NULL!	#NULL!	#NULL!	#NULL!	#NULL!	#NULL!	#NULL!	#NULL!	#NULL!
224	#NULL!	#NULL!	#NULL!	#NULL!	#NULL!	#NULL!	999	1400	0.84	1130	54584	0	1192	93000	#NULL!	#NULL!	#NULL!	#NULL!	#NULL!	#NULL!	#NULL!	#NULL!	1131	413220	96	1132	265895	92	#NULL!	#NULL!	#NULL!	#NULL!	#NULL!	#NULL!
225	#NULL!	#NULL!	#NULL!	1119	2090	1.08	1157	167	0.125	1235	12952	0.125	1280	8830	1153	1400	0.125	9	1154	1190	0.125	9	1232	695	9	1233	800	9	1278	50	9	1279	370	9
226	#NULL!	#NULL!	#NULL!	#NULL!	#NULL!	#NULL!	#NULL!	#NULL!	#NULL!	#NULL!	#NULL!	#NULL!	#NULL!	#NULL!	#NULL!	#NULL!	#NULL!	#NULL!	#NULL!	#NULL!	#NULL!	#NULL!	#NULL!	#NULL!	#NULL!	#NULL!	#NULL!	#NULL!	#NULL!	#NULL!	#NULL!	#NULL!	#NULL!	#NULL!
228	#NULL!	#NULL!	#NULL!	826	518	3.32	832	78	0.44	924	275	0.125	1025	566	833	50	0.39	9	834	50	0.26	24	925	50	18	926	50	9	1022	50	9	1023	3720	9
229	#NULL!	#NULL!	#NULL!	889	32000	2.58	934	264	0.125	1019	7190	0.125	1105	3620	#NULL!	#NULL!	#NULL!	#NULL!	#NULL!	#NULL!	#NULL!	#NULL!	#NULL!	#NULL!	#NULL!	#NULL!	#NULL!	#NULL!	#NULL!	#NULL!	#NULL!	#NULL!	#NULL!	#NULL!
230	#NULL!	#NULL!	#NULL!	1060	4230	1.45	1093	690	0.33	1201	1336	0.125	1242	9540	1091	50	0.33	9	1092	50	0.25	9	1196	50	9	1197	50	9	1240	50	9	1241	50	9
231	899	10	1.06	898	9260	2.67	912	669	0.93	1024	3000	0.125	1097	102000	913	6530	0.69	31	914	3325	0.56	31	1020	16700	83	1021	6235	80	#NULL!	#NULL!	#NULL!	#NULL!	#NULL!	#NULL!
232	904	10	1.06	903	10200	1.65	938	639	0.125	1027	7040	0.125	1103	14175	937	865	0.125	12	936	50	0.125	18	1028	50	9	1029	50	9	1101	600	12	1102	555	9
233	#NULL!	#NULL!	#NULL!	771	29400	2.14	799	1550	0.34	862	11400	0.125	941	36600	800	50	0.35	9	801	50	0.33	9	863	50	9	864	50	9	939	50	9	940	305	#NULL!
234	#NULL!	#NULL!	#NULL!	#NULL!	#NULL!	#NULL!	#NULL!	#NULL!	#NULL!	#NULL!	#NULL!	#NULL!	1315	6350	#NULL!	#NULL!	#NULL!	#NULL!	#NULL!	#NULL!	#NULL!	#NULL!	#NULL!	#NULL!	#NULL!	#NULL!	#NULL!	#NULL!	1312	50	9	1313	50	9
236	1401	10	0.89	1407	12200	1.66	1436	324	0.125	1503	45798	#NULL!	1552	28300	1431	745	0.125	11	1432	50	0.125	9	1501	8750	9	1502	4280	9	1550	9450	9	1551	3670	9
238	#NULL!	#NULL!	#NULL!	896	1210	0	915	3060	0.125	#NULL!	#NULL!	#NULL!	1117	3880	916	50	0	22	917	50	0.125	9	#NULL!	#NULL!	#NULL!	#NULL!	#NULL!	#NULL!	1115	7900	9	1116	50	9
240	#NULL!	#NULL!	#NULL!	1107	4713	1.66	1165	149	0.125	#NULL!	#NULL!	#NULL!	1494	790	1161	100	0.125	#NULL!	1162	100	0.125	#NULL!	#NULL!	#NULL!	#NULL!	#NULL!	#NULL!	#NULL!	#NULL!	#NULL!	#NULL!	#NULL!	#NULL!	#NULL!
241	1100	10	2.42	1099	40600	3.28	1129	2590	0.35	1227	39526	0	1261	111000	1125	2510	0.31	12	1126	1020	0.27	17	1225	4360	10	1226	9110	9	1259	8570	9	1260	133880	26
242	#NULL!	#NULL!	#NULL!	1058	10	1.82	1085	10	0.81	1188	10	0.125	1234	10	1081	50	0.41	15	1082	50	0.38	41	1186	50	12	1187	50	15	1228	50	15	1229	50	15
243	1289	10	2.36	1288	103000	2.58	1330	20300	0.125	1395	123826	0	1443	211000	1328	50	0.27	9	1329	620	0.125	9	1393	273235	21	1394	1925	9	1441	198640	9	1442	11505	9
244	#NULL!	#NULL!	#NULL!	773	1840	1.56	796	104	0.125	865	3420	0.125	927	1763	797	50	0.36	9	798	50	0.32	9	866	50	14	867	925	9	928	9100	11	929	100	12
245	#NULL!	#NULL!	#NULL!	856	123000	0.125	886	6360	0.91	992	123000	0.125	1048	133000	887	50	0.73	10	888	50	0.71	14	985	2445	9	986	1275	9	1042	1960	9	1043	39205	9
246	#NULL!	#NULL!	#NULL!	786	313	3.15	815	20	0.66	891	157	0.125	962	711	818	200	0.67	19	819	50	0.69	9	893	50	9	892	50	9	960	50	9	961	50	9
247	#NULL!	#NULL!	#NULL!	1373	12000	1.8	1388	629	0.125	1468	6606	0.125	1514	12750	1389	100	0.125	9	1390	50	0.125	9	1464	110	15	1465	1510	15	1512	2135	9	1513	8015	33
251	#NULL!	#NULL!	#NULL!	951	23000	0.56	997	585	0.125	1094	12500	0	1218	71400	993	50	0.27	9	994	145	0.29	9	1089	50	9	1090	50	9	1215	525	9	1216	50	9
253	#NULL!	#NULL!	#NULL!	858	6900	3.24	883	578	0.46	991	9330	0.125	1050	22000	884	50	0.32	16	885	50	0.26	9	983	845	22	984	50	9	1046	50	9	1047	50	14
254	#NULL!	#NULL!	#NULL!	837	20800	1.2	853	1780	1.83	948	64700	0.125	1016	61400	854	830	1.42	26	855	635	1.52	18	946	5570	28	947	50	9	1012	700	9	1013	50	9
256	#NULL!	#NULL!	#NULL!	1322	29400	1.52	1355	1020	0.125	1415	14140	0	1469	29600	1351	725	0.27	10	1352	650	0.29	9	1413	165	9	1414	1545	9	1466	17330	9	1467	560	9
257	#NULL!	#NULL!	#NULL!	699	24500	2.43	#NULL!	#NULL!	#NULL!	783	24300	0.125	905	86300	#NULL!	#NULL!	#NULL!	#NULL!	#NULL!	#NULL!	#NULL!	#NULL!	784	1040	9	785	885	9	906	5295	14	907	425	9
258	#NULL!	#NULL!	#NULL!	894	29000	2.52	909	3040	0.9	1018	22600	0.125	1071	104000	910	960	0.6	9	911	1100	0.6	12	1014	50	9	1015	50	9	1067	19285	10	1068	50	9
259	#NULL!	#NULL!	#NULL!	1402	1260	1.8	1435	84	0.125	1500	2292	#NULL!	1548	3020	1429	50	0.125	15	1430	50	0.125	9	1498	1335	38	1499	4665	18	1546	2380	19	1547	3975	25
262	#NULL!	#NULL!	#NULL!	976	11800	0.89	1009	364	0.125	1113	19800	0.125	1180	12800	1007	50	0.125	38	1008	50	0.125	32	1109	215	30	1110	150	9	1172	50	9	1173	50	9
263	778	10	0.125	779	1480	1.38	811	122	0.43	876	518	0.125	944	915	812	115	0.3	9	813	50	0.31	24	878	50	9	877	50	32	942	50	9	943	50	12
264	#NULL!	#NULL!	#NULL!	#NULL!	#NULL!	#NULL!	#NULL!	#NULL!	#NULL!	#NULL!	#NULL!	#NULL!	1055	86500	#NULL!	#NULL!	#NULL!	#NULL!	#NULL!	#NULL!	#NULL!	#NULL!	#NULL!	#NULL!	#NULL!	#NULL!	#NULL!	#NULL!	#NULL!	#NULL!	#NULL!	#NULL!	#NULL!	#NULL!
265	#NULL!	#NULL!	#NULL!	#NULL!	#NULL!	#NULL!	1353	146	0.125	1387	1328	0	1437	3510	#NULL!	#NULL!	#NULL!	#NULL!	#NULL!	#NULL!	#NULL!	#NULL!	1384	1060	9	1385	100	9	1433	150	9	1434	1535	20
266	1122	10	1.27	1121	3530	1.89	1166	200	0.125	1236	6572	0	1303	3530	1163	50	0.125	19	1164	50	0.125	9	1230	130	9	1231	9580	10	1299	300	18	1300	620	10
267	#NULL!	#NULL!	#NULL!	#NULL!	#NULL!	#NULL!	839	9400	0.34	955	236000	0	1032	165000	841	270	0.3	9	842	835	0.32	10	953	2660	14	954	50970	12	1030	1300	9	1031	12245	11
268	#NULL!	#NULL!	#NULL!	768	2990	2.88	790	910	0.67	850	292	0.125	918	2960	791	1980	0.44	43	792	50	0.51	9	851	900	28	852	50	9	919	2470	35	920	100	9
269	#NULL!	#NULL!	#NULL!	972	5770	2.36	1005	766	0.62	#NULL!	#NULL!	#NULL!	#NULL!	#NULL!	1001	50	0.35	21	1002	50	0.32	19	#NULL!	#NULL!	#NULL!	#NULL!	#NULL!	#NULL!	#NULL!	#NULL!	#NULL!	#NULL!	#NULL!	#NULL!
272	#NULL!	#NULL!	#NULL!	#NULL!	#NULL!	#NULL!	#NULL!	#NULL!	#NULL!	#NULL!	#NULL!	#NULL!	1049	175000	#NULL!	#NULL!	#NULL!	#NULL!	#NULL!	#NULL!	#NULL!	#NULL!	#NULL!	#NULL!	#NULL!	#NULL!	#NULL!	#NULL!	1044	50	13	1045	50	9
273	#NULL!	#NULL!	#NULL!	1368	9560	0.125	1386	14700	0	#NULL!	#NULL!	#NULL!	#NULL!	#NULL!	1382	290	0	11	1383	50	0	14	#NULL!	#NULL!	#NULL!	#NULL!	#NULL!	#NULL!	#NULL!	#NULL!	#NULL!	#NULL!	#NULL!	#NULL!
274	1191	10	0.125	1190	35900	0.33	1217	26200	0.32	1295	23356	0.125	1354	66700	1213	9995	0.125	19	1214	105695	0.125	29	1290	50	9	1291	50	11	#NULL!	#NULL!	#NULL!	#NULL!	#NULL!	#NULL!
277	#NULL!	#NULL!	#NULL!	835	17075	1.44	879	58	0.125	968	8550	0.125	1557	6800	#NULL!	#NULL!	#NULL!	#NULL!	#NULL!	#NULL!	#NULL!	#NULL!	#NULL!	#NULL!	#NULL!	#NULL!	#NULL!	#NULL!	#NULL!	#NULL!	#NULL!	#NULL!	#NULL!	#NULL!
278	#NULL!	#NULL!	#NULL!	922	44400	1.5	959	2040	0.125	1064	14900	0.125	1127	69200	957	50	0.125	13	958	50	0.125	11	1062	310	9	1063	50	9	1123	295	9	1124	796	40
279	#NULL!	#NULL!	#NULL!	1167	3880	0.125	1208	266	0.82	1304	10540	0.125	1337	14000	1205	50	0.41	9	1206	50	0.42	11	1301	50	9	1302	745	9	1333	215	9	1334	490	9
280	#NULL!	#NULL!	#NULL!	#NULL!	#NULL!	#NULL!	803	3510	0.125	868	92400	0.125	931	109000	804	1290	0.3	15	805	2125	0.125	21	870	381150	20	869	910	18	932	16415	18	933	610	9
281	1505	10	0.56	1504	10100	0.82	1531	308	0	1569	5098	#NULL!	1641	20800	#NULL!	#NULL!	#NULL!	#NULL!	#NULL!	#NULL!	#NULL!	#NULL!	#NULL!	#NULL!	#NULL!	#NULL!	#NULL!	#NULL!	#NULL!	#NULL!	#NULL!	#NULL!	#NULL!	#NULL!
282	1171	10	2.02	1170	481	2.05	1212	44	0.71	1276	475	#NULL!	1344	1210	1210	50	0.31	10	1211	50	0.37	29	1274	50	9	1275	175	30	1342	50	9	1343	325	10
283	#NULL!	#NULL!	#NULL!	1257	1730	2.26	1294	24	0.28	#NULL!	#NULL!	#NULL!	1448	2790	1292	50	0.23	9	1293	50	0.125	9	#NULL!	#NULL!	#NULL!	#NULL!	#NULL!	#NULL!	1446	50	9	1447	50	9
284	#NULL!	#NULL!	#NULL!	#NULL!	#NULL!	#NULL!	#NULL!	#NULL!	#NULL!	#NULL!	#NULL!	#NULL!	1449	669	#NULL!	#NULL!	#NULL!	#NULL!	#NULL!	#NULL!	#NULL!	#NULL!	#NULL!	#NULL!	#NULL!	#NULL!	#NULL!	#NULL!	#NULL!	#NULL!	#NULL!	#NULL!	#NULL!	#NULL!
285	#NULL!	#NULL!	#NULL!	775	356000	2.11	808	8830	0.41	873	204000	0.125	966	161000	809	50	0.5	14	810	2665	0.48	30	874	245	9	875	330	12	964	3355	9	965	5915	11
286	#NULL!	#NULL!	#NULL!	1159	18700	2.27	1200	1380	0.125	1273	3136	#NULL!	1338	89100	1198	50	0.31	18	1199	50	0.26	9	1271	50	9	1272	50	9	1335	50	9	1336	50	9
287	#NULL!	#NULL!	#NULL!	#NULL!	#NULL!	#NULL!	#NULL!	#NULL!	#NULL!	#NULL!	#NULL!	#NULL!	#NULL!	#NULL!	#NULL!	#NULL!	#NULL!	#NULL!	#NULL!	#NULL!	#NULL!	#NULL!	#NULL!	#NULL!	#NULL!	#NULL!	#NULL!	#NULL!	#NULL!	#NULL!	#NULL!	#NULL!	#NULL!	#NULL!
288	#NULL!	#NULL!	#NULL!	#NULL!	#NULL!	#NULL!	#NULL!	#NULL!	#NULL!	#NULL!	#NULL!	#NULL!	1136	5820	#NULL!	#NULL!	#NULL!	#NULL!	#NULL!	#NULL!	#NULL!	#NULL!	#NULL!	#NULL!	#NULL!	#NULL!	#NULL!	#NULL!	1137	170	24	1139	50	9
289	#NULL!	#NULL!	#NULL!	1142	6420	2.52	1184	356	0.125	1252	3768	#NULL!	1307	5470	1176	350	0.26	31	1177	50	0.29	#NULL!	#NULL!	#NULL!	#NULL!	1251	50	9	#NULL!	#NULL!	#NULL!	1306	885	9
291	#NULL!	#NULL!	#NULL!	1056	9380	0	1075	19100	0	#NULL!	#NULL!	#NULL!	1244	6280	1073	50	0	#NULL!	1074	540	0	9	#NULL!	#NULL!	#NULL!	#NULL!	#NULL!	#NULL!	#NULL!	#NULL!	#NULL!	#NULL!	#NULL!	#NULL!
292	950	10	1.17	949	14000	2.1	978	203	0.55	1083	2150	0.125	1148	18500	975	2425	0.33	20	974	5295	0.4	9	1077	730	10	1078	285	9	1146	370	9	1147	365	9
293	#NULL!	#NULL!	#NULL!	1087	5400	3.96	1133	188	0.125	1223	892	0.125	1265	4940	1134	250	0.125	23	1135	1005	0.27	21	1221	50	9	1222	50	13	1263	50	9	1264	395	12
294	#NULL!	#NULL!	#NULL!	1140	880	3.44	1183	29	0.125	1256	40	#NULL!	1314	226	1178	50	0.26	32	1179	50	0.26	9	1254	50	16	1255	50	9	1310	50	9	1311	50	9
295	#NULL!	#NULL!	#NULL!	#NULL!	#NULL!	#NULL!	989	2280	0.125	1084	5060	0.125	1150	4990	987	410	0.125	14	988	50	0.125	9	1079	50	9	1080	50	9	1144	50	9	1145	50	9
296	#NULL!	#NULL!	#NULL!	#NULL!	#NULL!	#NULL!	1285	2600	0.43	#NULL!	#NULL!	#NULL!	#NULL!	#NULL!	1283	700	0.5	23	1284	2665	0.47	16	#NULL!	#NULL!	#NULL!	#NULL!	#NULL!	#NULL!	#NULL!	#NULL!	#NULL!	#NULL!	#NULL!	#NULL!
297	#NULL!	#NULL!	#NULL!	970	231	1.38	1006	44	0.125	1114	1100	0.125	1182	1230	1003	145	0.125	21	1004	50	0.125	9	1111	50	9	1112	50	9	1174	50	18	1175	50	9
301	#NULL!	#NULL!	#NULL!	1010	16100	3.66	1041	882	2.3	1158	326	0.125	1207	11900	1039	1620	1.34	22	1040	50	1.28	10	1155	50	9	1156	50	10	1203	4495	12	1204	195	9
302	#NULL!	#NULL!	#NULL!	871	1790	1.4	900	233	0.54	998	75	0.125	1037	526	901	50	0.44	18	902	#NULL!	0.4	14	995	50	13	996	50	9	1035	50	9	1036	50	9
303	#NULL!	#NULL!	#NULL!	1391	42600	2.82	1425	877	10.1	1490	47944	#NULL!	1535	54800	1423	50	0.125	11	1424	605	0.125	9	1488	2320	9	1489	1215	9	1539	1215	9	1540	450	9
304	#NULL!	#NULL!	#NULL!	1318	2660	1.5	1366	81	0.125	1409	3754	0.125	1518	2890	1362	50	0.125	18	1363	50	0.125	9	1405	700	9	1406	50	9	#NULL!	#NULL!	#NULL!	#NULL!	#NULL!	#NULL!
307	#NULL!	#NULL!	#NULL!	#NULL!	#NULL!	#NULL!	1677	1460	0.125	1779	3964	#NULL!	1839	8260	1671	50	0.125	15	1672	630	0.125	9	1774	1030	9	1775	885	10	1837	865	9	1838	50	9
308	#NULL!	#NULL!	#NULL!	1794	66000	0.125	1820	2010	0.125	1977	195542	#NULL!	2065	276000	1818	3580	0.62	30	1819	670	0.43	15	1968	50	9	1969	1310	9	2063	47040	9	2064	92965	9
309	1620	10	1.28	#NULL!	#NULL!	#NULL!	1626	20	0.88	1735	138	#NULL!	1851	2970	1623	50	0.85	18	1624	50	0.78	18	1723	50	12	1724	50	9	1848	245	9	1849	50	16
310	#NULL!	#NULL!	#NULL!	1634	45200	1.5	#NULL!	#NULL!	#NULL!	1750	10154	#NULL!	1855	311000	#NULL!	#NULL!	#NULL!	#NULL!	#NULL!	#NULL!	#NULL!	#NULL!	1741	520	9	1742	50	9	1846	146800	9	1847	45815	9
311	1696	51	1.22	1695	6550	1.15	1708	3160	0.125	1828	73270	#NULL!	1921	190000	1710	50	0.125	9	1711	805	0.125	30	1825	37805	9	1826	85395	11	1919	7480	12	1920	2100	9
312	#NULL!	#NULL!	#NULL!	1325	2140	1.78	1367	149	0.125	1418	18222	0	1473	16300	1364	1280	0.38	20	1365	100	0.43	12	1416	7760	21	1417	11960	9	1471	705	10	1472	2375	9
313	#NULL!	#NULL!	#NULL!	1580	1212	1.48	1598	22	0.125	1679	3226	#NULL!	1737	7110	#NULL!	#NULL!	#NULL!	#NULL!	#NULL!	#NULL!	#NULL!	#NULL!	#NULL!	#NULL!	#NULL!	#NULL!	#NULL!	#NULL!	#NULL!	#NULL!	#NULL!	#NULL!	#NULL!	#NULL!
314	1534	10	1.04	1533	36	1.76	1556	10	0.79	1619	40	#NULL!	1793	940	1554	50	0.67	73	1555	50	0.69	96	#NULL!	#NULL!	#NULL!	#NULL!	#NULL!	#NULL!	#NULL!	#NULL!	#NULL!	#NULL!	#NULL!	#NULL!
315	#NULL!	#NULL!	#NULL!	1486	6590	2.93	#NULL!	#NULL!	#NULL!	#NULL!	#NULL!	#NULL!	#NULL!	#NULL!	#NULL!	#NULL!	#NULL!	#NULL!	#NULL!	#NULL!	#NULL!	#NULL!	#NULL!	#NULL!	#NULL!	#NULL!	#NULL!	#NULL!	#NULL!	#NULL!	#NULL!	#NULL!	#NULL!	#NULL!
316	1585	320	0.125	#NULL!	#NULL!	#NULL!	#NULL!	#NULL!	#NULL!	1678	860	#NULL!	1746	9310	#NULL!	#NULL!	#NULL!	#NULL!	#NULL!	#NULL!	#NULL!	#NULL!	1669	50	9	1670	845	11	1743	455	9	1744	12610	48
317	#NULL!	#NULL!	#NULL!	1455	3850	3.66	1475	1000	0.44	1543	7188	#NULL!	1567	151000	1476	265	0.39	13	1477	50	0.37	9	1541	50	12	1542	50	9	1565	4180	9	1566	510	9
318	#NULL!	#NULL!	#NULL!	#NULL!	#NULL!	#NULL!	1761	343	0.125	1865	28518	#NULL!	1980	23500	1759	9210	0.125	85	1760	11070	0.125	96	#NULL!	#NULL!	#NULL!	#NULL!	#NULL!	#NULL!	#NULL!	#NULL!	#NULL!	#NULL!	#NULL!	#NULL!
319	#NULL!	#NULL!	#NULL!	1776	488	0.125	1813	2110	0.125	1978	2646	#NULL!	2066	767	1811	50	0	9	1812	375	0	9	1970	50	9	1971	50	14	2061	50	9	2062	50	9
320	#NULL!	#NULL!	#NULL!	#NULL!	#NULL!	#NULL!	1792	4210	0.125	1878	3328	#NULL!	1991	4140	1785	770	0.125	9	1786	50	0	12	1873	50	9	1874	50	9	1987	160	9	1988	50	9
321	1914	10	1.67	1913	19200	1.63	1954	836	0.33	2122	67135	#NULL!	2246	72200	1941	50	0.43	12	1942	50	0.32	11	2113	50	9	2114	50	9	2240	1320	9	2241	50	9
322	1587	10	0.125	1586	9280	0.125	1625	192	0.125	1701	73466	#NULL!	1753	27000	1621	50	0.125	11	1622	685	0.125	13	1697	9620	9	1698	685	9	1751	4475	9	1752	15490	12
323	1596	10	#NULL!	1595	65500	0	#NULL!	#NULL!	#NULL!	#NULL!	#NULL!	#NULL!	2543	123000	#NULL!	#NULL!	#NULL!	#NULL!	#NULL!	#NULL!	#NULL!	#NULL!	#NULL!	#NULL!	#NULL!	#NULL!	#NULL!	#NULL!	#NULL!	#NULL!	#NULL!	2548	1315	10
324	#NULL!	#NULL!	#NULL!	1508	9975	0.97	1537	1330	0.125	1613	201144	#NULL!	1627	90300	#NULL!	#NULL!	#NULL!	#NULL!	#NULL!	#NULL!	#NULL!	#NULL!	#NULL!	#NULL!	#NULL!	#NULL!	#NULL!	#NULL!	#NULL!	#NULL!	#NULL!	#NULL!	#NULL!	#NULL!
325	#NULL!	#NULL!	#NULL!	1714	94	0.125	1755	736	0.125	1877	101472	#NULL!	1993	15900	1756	3150	0.125	9	1757	50	0	12	1871	4905	9	1872	4350	9	1985	1565	9	1986	9220	9
326	#NULL!	#NULL!	#NULL!	#NULL!	#NULL!	#NULL!	1715	253	0.125	1834	58998	#NULL!	1927	2550	1712	50	0.125	9	1713	50	0.125	9	1832	405	9	1833	50	9	1925	50	9	1926	50	9
327	#NULL!	#NULL!	#NULL!	1639	115000	0.49	1662	11900	0.125	1770	173084	#NULL!	1853	154000	1658	6465	0.125	24	1659	8420	0.125	19	1768	558270	25	1769	769315	26	1844	53700	9	1845	207240	25
328	#NULL!	#NULL!	#NULL!	#NULL!	#NULL!	#NULL!	2161	10	0.41	2319	10	#NULL!	2766	1280	2154	50	0.45	9	2155	50	0.31	9	2305	50	10	2306	50	12	2764	50	9	2765	340	13
329	#NULL!	#NULL!	#NULL!	1561	21500	1.72	1572	349	0.27	1638	56972	#NULL!	1693	78700	1570	50	0.125	17	1571	260	0.21	17	1636	9550	9	1637	760	10	1689	735	9	1690	4890	9
330	#NULL!	#NULL!	#NULL!	1764	949	0.125	#NULL!	#NULL!	#NULL!	#NULL!	#NULL!	#NULL!	2248	2783	#NULL!	#NULL!	#NULL!	#NULL!	#NULL!	#NULL!	#NULL!	#NULL!	#NULL!	#NULL!	#NULL!	#NULL!	#NULL!	#NULL!	2238	50	10	2239	50	12
331	#NULL!	#NULL!	#NULL!	2073	1320	0.84	2135	82	0.125	2267	5708	#NULL!	2406	22600	2128	50	0.125	28	2129	50	0.125	30	2260	2620	22	2261	3370	17	2404	12795	10	2405	52355	15
332	#NULL!	#NULL!	#NULL!	2039	63	2.07	2124	10	0.26	2300	372	#NULL!	2382	73	2109	50	0.125	9	2110	50	0.125	9	2298	50	9	2299	50	9	2384	50	9	2385	50	9
333	#NULL!	#NULL!	#NULL!	#NULL!	#NULL!	#NULL!	1651	980	0.73	#NULL!	#NULL!	#NULL!	#NULL!	#NULL!	#NULL!	#NULL!	#NULL!	#NULL!	1650	16635	0.64	44	#NULL!	#NULL!	#NULL!	#NULL!	#NULL!	#NULL!	#NULL!	#NULL!	#NULL!	#NULL!	#NULL!	#NULL!
334	#NULL!	#NULL!	#NULL!	#NULL!	#NULL!	#NULL!	1692	45	0.125	1791	2814	#NULL!	1880	#NULL!	1687	50	0.125	17	1688	50	0.125	12	1787	50	9	1788	50	9	1875	50	9	1876	50	9
335	2171	76	1.06	2170	15100	0.89	2226	447	0.31	2364	583	#NULL!	2511	48700	2222	50	0.35	14	2223	225	0.25	15	2362	50	13	2363	50	26	2500	980	10	2501	340	13
336	#NULL!	#NULL!	#NULL!	#NULL!	#NULL!	#NULL!	#NULL!	#NULL!	#NULL!	#NULL!	#NULL!	#NULL!	#NULL!	#NULL!	#NULL!	#NULL!	#NULL!	#NULL!	#NULL!	#NULL!	#NULL!	#NULL!	#NULL!	#NULL!	#NULL!	#NULL!	#NULL!	#NULL!	2502	50	12	2503	50	9
337	2165	10	0.125	2164	1380	0.125	2207	3260	0	2376	1394	#NULL!	2520	1790	2208	440	0.125	16	2209	50	0	13	2372	50	9	2373	200	9	2522	200	12	2523	50	9
338	#NULL!	#NULL!	#NULL!	1911	11300	1.81	1955	1130	0.41	2123	15398	#NULL!	2365	78000	1943	50	0.5	34	1944	50	0.45	12	2115	7040	107	2116	50	9	#NULL!	#NULL!	#NULL!	2361	50	9
339	#NULL!	#NULL!	#NULL!	1576	548	2.57	1618	20	0.125	1660	1858	#NULL!	1732	5240	1616	50	0.125	9	1617	50	0.125	9	1654	50	9	1655	50	9	1727	50	9	1728	50	9
340	#NULL!	#NULL!	#NULL!	1583	5760	2.16	1611	234	0.125	1680	33094	#NULL!	#NULL!	#NULL!	1605	815	0.125	83	1606	50	0.125	9	1673	97980	102	1674	50	9	#NULL!	#NULL!	#NULL!	#NULL!	#NULL!	#NULL!
341	#NULL!	#NULL!	#NULL!	1904	5980	0.125	2005	3730	0.125	2096	36624	#NULL!	2338	191000	2001	50	0.125	25	2002	4740	0.125	52	2093	9980	9	2094	945	9	2334	7630	12	2335	18910	12
342	#NULL!	#NULL!	#NULL!	#NULL!	#NULL!	#NULL!	1734	10	0.47	1889	2534	#NULL!	1975	1720	1725	50	0.4	9	1726	50	0.43	13	1887	1865	12	1888	255	9	1972	1765	9	1973	690	9
344	#NULL!	#NULL!	#NULL!	1781	724	0.125	1801	78	0.125	1962	218	#NULL!	2052	3180	1799	950	0.88	44	1800	50	0.66	31	1960	170	9	1961	585	18	2041	50	9	2042	50	9
346	#NULL!	#NULL!	#NULL!	1667	512	1.06	1707	28	0.125	#NULL!	#NULL!	#NULL!	2197	1280	#NULL!	#NULL!	#NULL!	#NULL!	1706	50	0.125	10	#NULL!	#NULL!	#NULL!	#NULL!	#NULL!	#NULL!	#NULL!	#NULL!	#NULL!	2196	50	20
347	2228	10	0.42	2227	22500	3.28	2313	1490	0.125	2466	62871	#NULL!	2595	86300	2309	50	0.125	10	2310	5830	0	54	2467	178760	9	2468	39360	12	2597	22520	9	2598	78445	11
348	#NULL!	#NULL!	#NULL!	2090	8040	1.09	2148	964	0.125	#NULL!	#NULL!	#NULL!	2430	27700	2144	50	0.27	9	2145	50	0.125	9	#NULL!	#NULL!	#NULL!	#NULL!	#NULL!	#NULL!	2425	460	9	2426	955	11
349	#NULL!	#NULL!	#NULL!	1574	710	2.41	#NULL!	#NULL!	#NULL!	1661	1126	#NULL!	1730	4600	#NULL!	#NULL!	#NULL!	#NULL!	#NULL!	#NULL!	#NULL!	#NULL!	1656	4310	112	1657	860	106	#NULL!	#NULL!	#NULL!	#NULL!	#NULL!	#NULL!
350	#NULL!	#NULL!	#NULL!	1780	18000	0.125	#NULL!	#NULL!	#NULL!	#NULL!	#NULL!	#NULL!	2244	36700	#NULL!	#NULL!	#NULL!	#NULL!	#NULL!	#NULL!	#NULL!	#NULL!	#NULL!	#NULL!	#NULL!	#NULL!	#NULL!	#NULL!	2236	1915	9	2237	426325	75
351	2288	10	1.62	2287	4450	1.37	2389	280	0.125	2545	56922	#NULL!	2649	149000	2390	50	0.125	13	2391	50	0.125	20	2549	36965	11	2550	20620	15	2644	26205	14	2645	15505	9
352	2055	10	0.73	2054	13500	1.3	2119	529	0.125	#NULL!	#NULL!	#NULL!	#NULL!	#NULL!	2117	1990	0.125	20	2118	745	0.125	9	#NULL!	#NULL!	#NULL!	#NULL!	#NULL!	#NULL!	#NULL!	#NULL!	#NULL!	#NULL!	#NULL!	#NULL!
353	1784	10	1.62	1783	13800	0.125	1816	1050	0.125	1951	32440	#NULL!	2053	71600	1814	130	0.125	17	1815	585	0.125	13	1947	16475	23	1948	50	12	2043	2375	9	2044	4120	9
354	2322	10	1.61	2321	33400	1.96	2441	1780	0.125	2559	53102	#NULL!	2665	82900	2439	50	0.125	9	2440	555	0.125	18	2555	680	9	2556	11380	16	2661	3115	11	2662	4010	26
356	#NULL!	#NULL!	#NULL!	2271	4475	0.125	2317	1110	0.125	2513	17534	#NULL!	2615	97600	2314	9380	0.125	82	2315	50	0	25	2498	443610	29	2499	555	12	2610	134130	20	2611	4880	9
357	1582	10	1.17	#NULL!	#NULL!	#NULL!	#NULL!	#NULL!	#NULL!	1681	12496	#NULL!	1748	57400	#NULL!	#NULL!	#NULL!	#NULL!	#NULL!	#NULL!	#NULL!	#NULL!	1675	675	9	1676	255	9	1739	210	9	1740	480	9
358	#NULL!	#NULL!	#NULL!	2229	88	0.47	2268	72	0.125	2479	2548	#NULL!	2584	4140	2262	50	0.125	#NULL!	2263	50	0.125	25	2471	50	9	2472	50	11	2586	50	9	2587	50	11
359	#NULL!	#NULL!	#NULL!	2273	176000	0	2409	57300	0	2534	45426	#NULL!	2968	37250	2411	10200	0.125	11	2412	7625	0	14	2537	240	9	2538	225	9	2964	3150	9	2965	985	9
360	#NULL!	#NULL!	#NULL!	2134	215	1.39	2162	94	0.52	2318	46	#NULL!	2459	1590	2152	50	0.55	11	2153	50	0.33	9	2307	50	9	2308	50	11	2455	50	9	2456	50	9
361	#NULL!	#NULL!	#NULL!	2515	10	2.61	2578	10	0.125	2708	3250	#NULL!	2813	4320	2579	50	0.125	16	2580	50	0	25	2705	155	18	2706	425	10	2808	20015	14	2809	825	12
362	#NULL!	#NULL!	#NULL!	#NULL!	#NULL!	#NULL!	1684	37	0.125	1808	3498	#NULL!	3146	5420	1682	550	0.125	14	1683	155	0.125	10	1806	4230	9	1807	710	9	#NULL!	#NULL!	#NULL!	#NULL!	#NULL!	#NULL!
363	1883	10	1.96	1882	10	0.125	#NULL!	#NULL!	#NULL!	2078	10	#NULL!	2180	10	#NULL!	#NULL!	#NULL!	#NULL!	#NULL!	#NULL!	#NULL!	#NULL!	2076	50	9	2077	50	9	2176	50	9	2177	50	9
364	2368	10	1.85	2367	9330	2.21	2421	1380	0.43	2637	26570	#NULL!	2677	242000	2419	2310	0.45	39	2420	50	0.37	13	2638	1990	18	2639	250	9	2679	3190	29	2680	1715	10
365	#NULL!	#NULL!	#NULL!	1996	663	1.71	2021	64	0.68	2169	1314	#NULL!	2329	1530	2019	50	0.6	9	2020	50	0.47	9	2166	50	9	2167	50	9	2327	285	9	2328	330	10
366	#NULL!	#NULL!	#NULL!	#NULL!	#NULL!	#NULL!	2104	107	0.125	2259	167500	#NULL!	2395	49400	2098	225	0.25	12	2099	50	0.125	9	2257	18295	27	2258	3385	12	2393	39350	28	2394	19685	12
367	#NULL!	#NULL!	#NULL!	2435	330	1.97	2487	50	0.125	2630	119500	#NULL!	2754	8100	2485	50	0.125	15	2486	50	0.125	24	2628	137345	65	2629	29890	38	2750	155600	45	2751	44695	15
368	#NULL!	#NULL!	#NULL!	#NULL!	#NULL!	#NULL!	#NULL!	#NULL!	#NULL!	1952	22718	#NULL!	2120	13300	#NULL!	#NULL!	#NULL!	#NULL!	#NULL!	#NULL!	#NULL!	#NULL!	1945	2890	9	1946	3990	13	2111	650	9	2112	205	9
370	2293	8500	2.99	2292	13000	1.72	2378	475	0.7	#NULL!	#NULL!	#NULL!	2663	12100	2370	2140	0.7	15	2371	250	0.53	12	#NULL!	#NULL!	#NULL!	#NULL!	#NULL!	#NULL!	2659	545	11	2660	1305	9
371	#NULL!	#NULL!	#NULL!	#NULL!	#NULL!	#NULL!	2250	132	0.125	2377	40	#NULL!	2509	610	#NULL!	#NULL!	#NULL!	#NULL!	#NULL!	#NULL!	#NULL!	#NULL!	#NULL!	#NULL!	#NULL!	#NULL!	#NULL!	#NULL!	#NULL!	#NULL!	#NULL!	#NULL!	#NULL!	#NULL!
373	#NULL!	#NULL!	#NULL!	#NULL!	#NULL!	#NULL!	#NULL!	#NULL!	#NULL!	#NULL!	#NULL!	#NULL!	3006	172000	#NULL!	#NULL!	#NULL!	#NULL!	#NULL!	#NULL!	#NULL!	#NULL!	#NULL!	#NULL!	#NULL!	#NULL!	#NULL!	#NULL!	3004	135	#NULL!	3005	215	10
374	#NULL!	#NULL!	#NULL!	2446	36100	1.45	2514	1130	0.36	2647	138596	#NULL!	2756	44900	2496	50	0.44	9	2497	50	0.26	11	2640	107980	11	2641	38715	9	2752	39325	9	2753	28375	10
375	#NULL!	#NULL!	#NULL!	1772	10	0.125	#NULL!	#NULL!	#NULL!	1862	10	#NULL!	2278	3920	#NULL!	#NULL!	#NULL!	#NULL!	#NULL!	#NULL!	#NULL!	#NULL!	1860	50	9	1861	50	9	#NULL!	#NULL!	#NULL!	#NULL!	#NULL!	#NULL!
376	#NULL!	#NULL!	#NULL!	1796	7420	0.125	1827	536	0.125	1995	10786	#NULL!	2069	18000	#NULL!	#NULL!	#NULL!	#NULL!	#NULL!	#NULL!	#NULL!	#NULL!	#NULL!	#NULL!	#NULL!	#NULL!	#NULL!	#NULL!	#NULL!	#NULL!	#NULL!	#NULL!	#NULL!	#NULL!
377	#NULL!	#NULL!	#NULL!	2379	10	0.73	#NULL!	#NULL!	#NULL!	2605	10	#NULL!	2693	149	#NULL!	#NULL!	#NULL!	#NULL!	#NULL!	#NULL!	#NULL!	#NULL!	2606	50	9	2607	50	17	2695	50	12	2696	50	10
379	2769	10	0.47	2768	1900	2.32	2825	47	0.125	2933	1536	#NULL!	3052	15467	2823	50	0.125	18	2824	50	0.125	9	2929	2600	9	2930	50	9	3049	560	9	3050	50	9
383	1959	9690	1.89	1958	325	1.61	2024	88	0.125	2181	21341	#NULL!	2283	16300	2022	165	0.125	18	2023	50	0.125	9	2174	480	9	2175	50	#NULL!	2281	475	9	2282	50	9
384	#NULL!	#NULL!	#NULL!	2681	128000	2.45	2776	15800	0.125	2866	234522	#NULL!	2916	370000	2774	130	0.125	12	2775	50	0.125	15	2855	845	11	2856	295	14	2914	4025	13	2915	3985	9
386	2126	10	0.125	2125	10	0.125	2195	10	0	2355	438	#NULL!	2507	418	2189	50	0.125	11	2190	50	0	27	2352	50	9	2353	50	16	#NULL!	#NULL!	#NULL!	#NULL!	#NULL!	#NULL!
387	#NULL!	#NULL!	#NULL!	1917	1270	1.14	2010	1050	0.125	2105	232	#NULL!	2233	24500	2008	590	0.125	32	2009	475	0.125	9	2100	50	35	2101	50	9	2231	590	18	2232	285	15
388	#NULL!	#NULL!	#NULL!	1915	1440	0.78	1953	344	0.37	2089	11007	#NULL!	2193	15500	1939	8790	0.125	#NULL!	1940	14875	0.36	110	2085	3125	9	2086	1655	9	2191	50	11	2192	1160	9
389	2671	10	1.08	2670	29000	0.96	2732	3830	0.125	2871	78352	#NULL!	2947	28667	2727	5110	0.125	107	2728	9665	0.125	92	2869	19080	20	2870	23810	19	2945	50120	12	2946	101950	23
390	#NULL!	#NULL!	#NULL!	2301	5920	2.2	2354	416	0.26	2566	80308	#NULL!	2675	26300	2350	680	0.25	29	2351	50	0.125	28	2567	15480	10	2568	660	11	2673	1835	9	2674	505	9
391	#NULL!	#NULL!	#NULL!	2845	12700	2.64	2891	566	0.27	3041	28820	#NULL!	3108	24433	2889	470	0.25	24	2890	50	0.125	20	3038	5410	13	#NULL!	#NULL!	#NULL!	3106	8645	12	3107	1450	13
392	#NULL!	#NULL!	#NULL!	2323	22800	2.02	2424	1670	0.125	2591	89812	#NULL!	2731	24600	2422	1175	0.125	36	2423	50	0.125	10	#NULL!	#NULL!	#NULL!	#NULL!	#NULL!	#NULL!	2725	2125	11	2726	4030	9
393	#NULL!	#NULL!	#NULL!	2551	160	1.34	2614	23	0.125	2770	15898	#NULL!	2835	7110	2612	50	0.125	12	2613	50	0.125	9	2762	50	9	2763	50	11	2887	50	9	2888	125	9
394	#NULL!	#NULL!	#NULL!	#NULL!	#NULL!	#NULL!	2797	7100	0.125	2950	22570	#NULL!	3054	48250	#NULL!	#NULL!	#NULL!	#NULL!	#NULL!	#NULL!	#NULL!	#NULL!	#NULL!	#NULL!	#NULL!	#NULL!	#NULL!	#NULL!	#NULL!	#NULL!	#NULL!	#NULL!	#NULL!	#NULL!
395	2658	10	1.35	2657	1895	1.3	2707	68	0.125	2853	4732	#NULL!	3061	39700	2703	50	0.27	17	2704	50	0.125	9	2850	50	9	2851	50	11	#NULL!	#NULL!	#NULL!	#NULL!	#NULL!	#NULL!
398	2138	10	0.125	2137	17600	0	2188	358	0	2408	17228	#NULL!	2737	75300	2186	50	0.125	9	2187	800	0	17	2402	50	9	2403	2315	12	2735	9915	9	2736	10790	9
399	2018	10	1.17	2017	3030	3.15	#NULL!	#NULL!	#NULL!	2217	6770	#NULL!	2331	3170	#NULL!	#NULL!	#NULL!	#NULL!	#NULL!	#NULL!	#NULL!	#NULL!	#NULL!	#NULL!	#NULL!	#NULL!	#NULL!	#NULL!	#NULL!	#NULL!	#NULL!	#NULL!	#NULL!	#NULL!
400	#NULL!	#NULL!	#NULL!	2700	215000	1.2	#NULL!	#NULL!	#NULL!	2901	176144	#NULL!	2984	86000	#NULL!	#NULL!	#NULL!	#NULL!	#NULL!	#NULL!	#NULL!	#NULL!	2894	25860	21	2895	559090	26	#NULL!	#NULL!	#NULL!	#NULL!	#NULL!	#NULL!
401	#NULL!	#NULL!	#NULL!	#NULL!	#NULL!	#NULL!	2163	88800	0	2320	4290	#NULL!	2457	9090	2150	10005	0.125	15	2151	34845	0	32	2303	15225	24	2304	2030	28	2453	4015	24	2454	50	11
402	1957	10	1.86	1956	905	1.91	#NULL!	#NULL!	#NULL!	#NULL!	#NULL!	#NULL!	#NULL!	#NULL!	#NULL!	#NULL!	#NULL!	#NULL!	#NULL!	#NULL!	#NULL!	#NULL!	#NULL!	#NULL!	#NULL!	#NULL!	#NULL!	#NULL!	#NULL!	#NULL!	#NULL!	#NULL!	#NULL!	#NULL!
403	2627	10	3.08	2626	149	2.79	2669	10	0.47	2796	10	#NULL!	2902	108	2667	50	0.56	11	2668	50	0.46	11	2794	50	9	2795	50	13	2898	50	12	2899	50	9
404	2905	10	1.75	2904	977	0.82	2925	104	0.47	3077	1624	#NULL!	3165	13783	2923	50	0.46	9	2924	50	0.35	11	3066	50	9	3067	50	9	3163	215	9	3164	50	9
405	2445	10	#NULL!	2444	3690	0.125	2533	321	0	2648	2798	#NULL!	2745	47600	2535	2280	0.125	21	2536	50	0	19	2642	50	12	2643	50	9	2741	455	11	2742	445	9
406	3031	10	0.125	3030	572	0.125	3079	67	0.125	3180	8302	#NULL!	3255	40833	3068	6955	0.125	68	3069	50	0.125	76	#NULL!	#NULL!	#NULL!	#NULL!	#NULL!	#NULL!	#NULL!	#NULL!	#NULL!	#NULL!	#NULL!	#NULL!
409	#NULL!	#NULL!	#NULL!	2804	219	2.67	2852	10	0.27	3016	1754	#NULL!	3089	2483	2848	50	0.26	16	2849	50	0.125	12	3014	50	10	3015	50	8	3087	50	12	3088	50	14
410	#NULL!	#NULL!	#NULL!	2448	358	0.125	2517	31	0	2710	1098	#NULL!	2815	1660	2518	50	0.125	10	2519	50	0	12	2714	305	10	2715	290	9	2806	1130	9	2807	50	9
412	#NULL!	#NULL!	#NULL!	2432	20800	0.125	2478	721	0.125	2625	58550	#NULL!	2719	35600	2469	50	0.125	9	2470	50	0.125	#NULL!	2623	615	11	2624	50	9	2717	595	9	2718	690	9
416	#NULL!	#NULL!	#NULL!	#NULL!	#NULL!	#NULL!	2782	10	0.125	2900	320	#NULL!	2986	190	2780	50	0.125	66	2781	50	0.125	14	2892	50	38	2893	50	9	2981	1920	21	2982	420	9
418	3010	10	1.56	3009	41300	1.72	#NULL!	#NULL!	#NULL!	#NULL!	#NULL!	#NULL!	3332	60000	#NULL!	#NULL!	#NULL!	#NULL!	#NULL!	#NULL!	#NULL!	#NULL!	#NULL!	#NULL!	#NULL!	#NULL!	#NULL!	#NULL!	3330	2115	10	3331	280	15
421	#NULL!	#NULL!	#NULL!	2976	30000	0.125	3044	222	0	3160	35392	#NULL!	3217	28000	3035	50	0.125	17	3036	50	0	16	3157	145	12	3158	760	15	3218	775	9	3219	410	15
422	#NULL!	#NULL!	#NULL!	2832	10	1.79	2876	477	0.125	3002	24048	#NULL!	3104	15433	2877	385	0.125	17	#NULL!	#NULL!	#NULL!	#NULL!	3000	26830	22	#NULL!	#NULL!	#NULL!	#NULL!	#NULL!	#NULL!	#NULL!	#NULL!	#NULL!
423	#NULL!	#NULL!	#NULL!	#NULL!	#NULL!	#NULL!	#NULL!	#NULL!	#NULL!	2786	7364	#NULL!	2861	5760	#NULL!	#NULL!	#NULL!	#NULL!	#NULL!	#NULL!	#NULL!	#NULL!	2784	50	9	2785	50	12	2859	50	9	2860	50	11
424	2563	10	0.125	#NULL!	#NULL!	#NULL!	2619	35300	0.125	2779	5086	#NULL!	2863	3030	#NULL!	#NULL!	#NULL!	#NULL!	#NULL!	#NULL!	#NULL!	#NULL!	#NULL!	#NULL!	#NULL!	#NULL!	#NULL!	#NULL!	#NULL!	#NULL!	#NULL!	#NULL!	#NULL!	#NULL!
425	#NULL!	#NULL!	#NULL!	3151	3990	2.07	3179	288	0.47	3304	4086	#NULL!	3372	31167	3176	50	0.43	12	3177	50	0.36	13	3299	50	9	3300	50	10	3369	3610	10	3370	915	9
426	#NULL!	#NULL!	#NULL!	2290	10	1.9	2360	10	0.43	2558	120	#NULL!	2655	206	2357	50	0.43	11	2358	50	0.49	9	2553	50	9	2554	50	13	2653	50	11	2654	50	9
427	3274	42	2.14	3273	293000	1.72	3303	10	0.93	3417	122	#NULL!	3491	585	3297	1555	0.89	100	3298	2335	0.71	81	3415	1030	25	3416	850	21	3489	5335	31	3490	1925	23
428	2791	10	0.125	2790	481	0	2865	195	0.125	2971	2232	#NULL!	3074	1905	2857	50	0.125	22	2858	490	0	15	#NULL!	#NULL!	#NULL!	#NULL!	#NULL!	#NULL!	3072	4760	21	3073	1815	10
430	#NULL!	#NULL!	#NULL!	#NULL!	#NULL!	#NULL!	3390	59500	0	3511	68088	#NULL!	3704	56100	#NULL!	#NULL!	#NULL!	#NULL!	#NULL!	#NULL!	#NULL!	#NULL!	#NULL!	#NULL!	#NULL!	#NULL!	#NULL!	#NULL!	#NULL!	#NULL!	#NULL!	#NULL!	#NULL!	#NULL!
432	3187	10	1.71	3186	8240	2.43	3222	687	0.33	3341	67582	#NULL!	3409	10517	3220	50	0.33	13	3221	50	0.26	14	3336	1295	9	3337	155	10	3403	680	9	3404	1465	11
433	2928	10	3	2927	3480	2.96	2983	427	0.3	3138	25408	#NULL!	3291	26667	2979	50	0.3	22	2980	50	0.125	20	3139	378780	44	3140	278630	52	3287	530	12	3288	3625	21
434	#NULL!	#NULL!	#NULL!	3190	1030	0	3230	2183	0	3342	100	#NULL!	3438	670	3234	650	0.125	11	3235	50	0	12	3338	50	36	3339	2745	20	3436	123100	98	3437	52690	107
435	3029	10	1.22	3028	16900	1.77	3119	1040	0.125	3182	35516	#NULL!	3257	99333	3122	185	0.125	16	3123	50	0	11	3184	65240	16	3185	1045	9	3259	72180	12	3260	9145	11
437	3132	10	2.38	3133	9640	2.64	3159	765	0.32	3275	49542	#NULL!	3353	84000	3155	50	0.28	22	3156	50	0.125	13	3276	475	15	3277	210	10	3349	50	9	3350	145	9
438	#NULL!	#NULL!	#NULL!	2573	2910	2.04	2620	79	0.125	#NULL!	#NULL!	#NULL!	#NULL!	#NULL!	#NULL!	#NULL!	#NULL!	#NULL!	#NULL!	#NULL!	#NULL!	#NULL!	#NULL!	#NULL!	#NULL!	#NULL!	#NULL!	#NULL!	#NULL!	#NULL!	#NULL!	#NULL!	#NULL!	#NULL!
439	3096	10	0.23	3095	22700	0.39	3126	439	0.125	3229	100916	#NULL!	3316	85667	3124	50	0.125	18	3125	575	0	18	3232	28930	22	3233	18760	16	3314	49115	33	3315	7920	21
440	#NULL!	#NULL!	#NULL!	3148	8040	1.12	3178	808	0.36	3293	108178	#NULL!	3574	51500	3174	150	0.34	13	3175	2305	0.125	17	3289	166255	12	3290	799040	20	#NULL!	#NULL!	#NULL!	#NULL!	#NULL!	#NULL!
441	#NULL!	#NULL!	#NULL!	2787	3220	1	2819	316	0.45	2934	74510	#NULL!	3042	62167	2821	50	0.59	15	2822	1300	0.44	15	2931	1295	9	2932	3225	13	3033	1905	11	3034	4365	10
442	3498	10	0.87	3497	163	0.98	#NULL!	#NULL!	#NULL!	3660	31820	#NULL!	3873	12900	#NULL!	#NULL!	#NULL!	#NULL!	#NULL!	#NULL!	#NULL!	#NULL!	3661	152980	106	3662	148230	104	3871	50	9	3872	50	9
444	2990	10	0.89	2989	424	0.68	3078	25	0.125	#NULL!	#NULL!	#NULL!	3198	17333	3070	330	0.125	13	3071	50	0.125	29	#NULL!	#NULL!	#NULL!	#NULL!	#NULL!	#NULL!	3192	9850	12	3193	2450	14
445	#NULL!	#NULL!	#NULL!	2935	283	1.25	2995	25	0.125	#NULL!	#NULL!	#NULL!	#NULL!	#NULL!	2996	50	0.125	16	2997	50	0	17	#NULL!	#NULL!	#NULL!	#NULL!	#NULL!	#NULL!	#NULL!	#NULL!	#NULL!	#NULL!	#NULL!	#NULL!
446	#NULL!	#NULL!	#NULL!	3225	1200	2.44	#NULL!	#NULL!	#NULL!	3360	3684	#NULL!	3482	8783	#NULL!	#NULL!	#NULL!	#NULL!	#NULL!	#NULL!	#NULL!	#NULL!	#NULL!	#NULL!	#NULL!	#NULL!	#NULL!	#NULL!	#NULL!	#NULL!	#NULL!	#NULL!	#NULL!	#NULL!
447	2686	10	0.125	2685	5130	0	2747	7130	0	2880	43388	#NULL!	2956	32000	2743	1140	0.125	13	2744	50	0	9	2881	3190	10	2882	1515	9	2954	4035	9	2955	405	10
449	3413	10	1.61	3412	17400	1.94	3449	435	0.125	3537	150322	#NULL!	3620	101167	3447	260	0.125	12	3448	660	0.125	14	3538	29255	13	3539	16605	12	3607	11080	11	3608	6050	9
450	3203	10	0.99	3201	856	1.64	3240	155	0.125	3355	12272	#NULL!	3425	28333	3244	50	0.125	17	3245	120	0.125	15	3351	1725	14	3352	50	11	3423	50	9	3424	425	12
452	#NULL!	#NULL!	#NULL!	#NULL!	#NULL!	#NULL!	#NULL!	#NULL!	#NULL!	#NULL!	#NULL!	#NULL!	3619	10	#NULL!	#NULL!	#NULL!	#NULL!	#NULL!	#NULL!	#NULL!	#NULL!	#NULL!	#NULL!	#NULL!	#NULL!	#NULL!	#NULL!	3609	50	9	3610	50	9
456	#NULL!	#NULL!	#NULL!	3024	338	1.27	#NULL!	#NULL!	#NULL!	#NULL!	#NULL!	#NULL!	#NULL!	#NULL!	#NULL!	#NULL!	#NULL!	#NULL!	#NULL!	#NULL!	#NULL!	#NULL!	#NULL!	#NULL!	#NULL!	#NULL!	#NULL!	#NULL!	#NULL!	#NULL!	#NULL!	#NULL!	#NULL!	#NULL!
459	3118	864	2.7	3117	1160	2.34	#NULL!	#NULL!	#NULL!	3264	12738	#NULL!	3374	11350	#NULL!	#NULL!	#NULL!	#NULL!	#NULL!	#NULL!	#NULL!	#NULL!	#NULL!	#NULL!	#NULL!	#NULL!	#NULL!	#NULL!	#NULL!	#NULL!	#NULL!	#NULL!	#NULL!	#NULL!
460	3480	10	0.56	3479	965	0.75	3496	61	0.125	3650	2624	#NULL!	3725	33700	3495	50	0.125	16	#NULL!	#NULL!	#NULL!	#NULL!	3645	4645	15	3646	8930	13	3718	3940	14	3719	765	13
461	#NULL!	#NULL!	#NULL!	3058	4670	2.73	3113	67	0.31	3197	1508	#NULL!	3283	26167	3111	50	0.29	15	3112	50	0.125	11	3194	5830	11	3195	50	14	3281	1080	9	3282	1760	10
463	#NULL!	#NULL!	#NULL!	#NULL!	#NULL!	#NULL!	3476	10	0.48	3593	10	#NULL!	3688	5180	3473	50	0.47	23	3474	50	0.35	24	3594	50	11	3595	50	12	3684	50	10	3685	50	10
464	#NULL!	#NULL!	#NULL!	3450	2320	2.53	3471	532	0.25	3585	108898	#NULL!	3677	225000	3462	50	0.28	24	3463	50	0.125	26	3580	137940	25	3581	143860	28	3674	300195	22	3675	234735	23
465	#NULL!	#NULL!	#NULL!	#NULL!	#NULL!	#NULL!	3170	233	0.125	#NULL!	#NULL!	#NULL!	#NULL!	#NULL!	#NULL!	#NULL!	#NULL!	#NULL!	#NULL!	#NULL!	#NULL!	#NULL!	#NULL!	#NULL!	#NULL!	#NULL!	#NULL!	#NULL!	#NULL!	#NULL!	#NULL!	#NULL!	#NULL!	#NULL!
466	3128	10	0.125	3127	1180	0.125	#NULL!	#NULL!	#NULL!	#NULL!	#NULL!	#NULL!	#NULL!	#NULL!	#NULL!	#NULL!	#NULL!	#NULL!	#NULL!	#NULL!	#NULL!	#NULL!	#NULL!	#NULL!	#NULL!	#NULL!	#NULL!	#NULL!	#NULL!	#NULL!	#NULL!	#NULL!	#NULL!	#NULL!
467	#NULL!	#NULL!	#NULL!	3227	1110	1.53	#NULL!	#NULL!	#NULL!	#NULL!	#NULL!	#NULL!	#NULL!	#NULL!	#NULL!	#NULL!	#NULL!	#NULL!	#NULL!	#NULL!	#NULL!	#NULL!	#NULL!	#NULL!	#NULL!	#NULL!	#NULL!	#NULL!	#NULL!	#NULL!	#NULL!	#NULL!	#NULL!	#NULL!
469	#NULL!	#NULL!	#NULL!	#NULL!	#NULL!	#NULL!	#NULL!	#NULL!	#NULL!	#NULL!	#NULL!	#NULL!	3433	3817	#NULL!	#NULL!	#NULL!	#NULL!	#NULL!	#NULL!	#NULL!	#NULL!	#NULL!	#NULL!	#NULL!	#NULL!	#NULL!	#NULL!	3431	1270	10	3432	325	10
470	#NULL!	#NULL!	#NULL!	3485	2540	2.28	3513	795	0.48	3649	25670	#NULL!	3723	78200	3509	50	0.47	14	3510	50	0.32	12	3643	50	12	3644	50	10	3720	1465	9	3721	2995	12
471	#NULL!	#NULL!	#NULL!	3344	1730	1.82	3380	883	0.125	3467	1930	#NULL!	3521	3900	3378	50	0.125	28	3379	445	0.125	33	3458	50	13	3459	50	14	3525	50	14	3526	50	9
472	#NULL!	#NULL!	#NULL!	3421	1060	1.97	3514	41	0.125	3545	438	#NULL!	3636	1170	3507	50	0.125	13	3508	50	0	11	3543	50	14	3544	50	15	3632	50	12	3633	50	12
473	3047	10	0.69	3046	23100	0.65	#NULL!	#NULL!	#NULL!	3204	10994	#NULL!	3269	38667	3081	50	0.125	15	3082	50	0.125	13	3205	50	9	3206	50	9	3271	995	9	3272	50	10
475	3659	10	0.47	3658	582	0.85	3713	20	0.125	3808	968	#NULL!	3875	1100	3710	50	0.125	16	3711	50	0.125	17	3809	480	17	3810	50	9	3869	50	9	3870	50	11
476	3589	63	0.125	3588	87500	0.125	3614	4990	0.125	#NULL!	#NULL!	#NULL!	3794	53400	3611	50	0.125	16	3612	50	0.125	12	#NULL!	#NULL!	#NULL!	#NULL!	#NULL!	#NULL!	3792	7860	14	3793	6305	11
478	#NULL!	#NULL!	#NULL!	3120	415	0.76	#NULL!	#NULL!	#NULL!	3258	13658	#NULL!	3305	22167	#NULL!	#NULL!	#NULL!	#NULL!	#NULL!	#NULL!	#NULL!	#NULL!	#NULL!	#NULL!	#NULL!	#NULL!	#NULL!	#NULL!	#NULL!	#NULL!	#NULL!	#NULL!	#NULL!	#NULL!
479	#NULL!	#NULL!	#NULL!	3452	10	1.55	3493	10	0.125	3599	10	#NULL!	3693	370	#NULL!	#NULL!	#NULL!	#NULL!	#NULL!	#NULL!	#NULL!	#NULL!	#NULL!	#NULL!	#NULL!	#NULL!	#NULL!	#NULL!	#NULL!	#NULL!	#NULL!	#NULL!	#NULL!	#NULL!
481	#NULL!	#NULL!	#NULL!	3621	794	1.3	#NULL!	#NULL!	#NULL!	#NULL!	#NULL!	#NULL!	3826	2250	#NULL!	#NULL!	#NULL!	#NULL!	#NULL!	#NULL!	#NULL!	#NULL!	#NULL!	#NULL!	#NULL!	#NULL!	#NULL!	#NULL!	3833	300	#NULL!	#NULL!	#NULL!	#NULL!
482	#NULL!	#NULL!	#NULL!	3572	6370	1.91	3605	116	0.125	3733	1718	#NULL!	3845	6170	3603	50	0.31	13	3604	50	0.125	13	3729	50	9	3730	875	12	3843	50	9	3844	1760	14
484	#NULL!	#NULL!	#NULL!	3629	1370	0.35	3689	116	0.34	3771	10096	#NULL!	3848	72700	3682	50	0.35	10	3683	50	0.125	10	3772	50	9	3773	325	9	3851	870	9	3852	475	9
487	#NULL!	#NULL!	#NULL!	3998	8860	0.125	4038	470	0.125	4155	25670	#NULL!	4278	39400	4040	50	0	14	4041	50	0	13	4150	4615	9	4151	66530	12	4276	205	9	4277	1790	9
489	#NULL!	#NULL!	#NULL!	3714	1320	0.125	#NULL!	#NULL!	#NULL!	#NULL!	#NULL!	#NULL!	#NULL!	#NULL!	#NULL!	#NULL!	#NULL!	#NULL!	#NULL!	#NULL!	#NULL!	#NULL!	#NULL!	#NULL!	#NULL!	#NULL!	#NULL!	#NULL!	#NULL!	#NULL!	#NULL!	#NULL!	#NULL!	#NULL!
490	3556	10	0.58	3555	29600	0.42	3600	1710	0.125	3712	119488	#NULL!	3779	58700	3596	50	0.125	13	3597	50	0.125	10	3708	91365	12	3709	62275	15	3776	20115	14	3777	1955	10
491	3816	10	0.91	3815	17500	1	3857	1260	0.125	3943	99236	#NULL!	4034	110000	3853	50	0.125	9	3854	50	0.125	12	3945	1925	10	3946	1495	11	4029	155	10	4030	1640	11
492	#NULL!	#NULL!	#NULL!	3623	161	1.66	3678	10	0.125	3764	434	#NULL!	3839	1800	3672	50	0.26	14	3673	50	0.125	13	3762	50	10	3763	50	9	3834	50	9	3835	330	10
493	#NULL!	#NULL!	#NULL!	3640	27800	1.71	#NULL!	#NULL!	#NULL!	#NULL!	#NULL!	#NULL!	#NULL!	#NULL!	#NULL!	#NULL!	#NULL!	#NULL!	#NULL!	#NULL!	#NULL!	#NULL!	#NULL!	#NULL!	#NULL!	#NULL!	#NULL!	#NULL!	#NULL!	#NULL!	#NULL!	#NULL!	#NULL!	#NULL!
494	#NULL!	#NULL!	#NULL!	#NULL!	#NULL!	#NULL!	3340	1420	0	3411	4242	#NULL!	3470	15833	3334	164295	0.125	36	3335	53320	0	50	3401	4120	22	3402	38285	101	3460	78300	26	3461	83305	21
495	#NULL!	#NULL!	#NULL!	#NULL!	#NULL!	#NULL!	3651	90	0.31	3744	1550	#NULL!	3891	8200	3647	960	0.37	14	3648	50	0.125	12	3738	50	10	3739	50	11	3889	50	10	3890	50	10
496	3942	20	3.17	3941	19300	4.19	4018	442	0.125	4109	53630	#NULL!	4207	30200	4019	1690	0.125	13	4020	1330	0.125	35	4107	11170	13	4108	6980	17	4209	3640	21	4210	110	9
497	#NULL!	#NULL!	#NULL!	4291	11200	0.8	4329	1230	0.48	4420	57556	#NULL!	4474	43900	4327	585	0.4	12	4328	1600	0.3	13	4416	51710	#NULL!	4417	44345	10	4472	5145	9	4473	9105	11
498	#NULL!	#NULL!	#NULL!	4228	10	3.35	4266	10	0.7	4352	10	#NULL!	4407	10	4255	50	0.67	13	4256	50	0.52	13	4350	50	9	4351	50	18	4403	50	9	4404	50	10
499	4271	10	2.18	4270	20	2.36	4295	10	0.125	4396	46	#NULL!	4454	121	4289	50	0.125	11	4290	50	0.125	9	#NULL!	#NULL!	#NULL!	#NULL!	#NULL!	#NULL!	4450	50	9	4451	50	9
500	3502	10	1.18	3503	817	1.64	3547	10	0.39	3664	26072	#NULL!	3731	65500	3546	2270	0.37	42	#NULL!	#NULL!	#NULL!	#NULL!	#NULL!	#NULL!	#NULL!	#NULL!	#NULL!	#NULL!	#NULL!	#NULL!	#NULL!	#NULL!	#NULL!	#NULL!
501	#NULL!	#NULL!	#NULL!	3727	1140	1.87	3758	424	0.125	3864	8054	#NULL!	4071	42700	#NULL!	#NULL!	#NULL!	#NULL!	#NULL!	#NULL!	#NULL!	#NULL!	#NULL!	#NULL!	#NULL!	#NULL!	#NULL!	#NULL!	#NULL!	#NULL!	#NULL!	#NULL!	#NULL!	#NULL!
502	#NULL!	#NULL!	#NULL!	3774	1260	2.05	3813	27	0.42	3909	18708	#NULL!	4013	27300	3811	50	0.33	23	3812	50	0.28	16	3910	50	23	3911	50	10	4010	66180	54	4011	1045	12
503	3930	10	0.66	3929	117	1.02	3972	20	0.125	4091	8856	#NULL!	4168	5990	3975	50	0.125	10	3976	50	0.125	15	4092	435	11	4093	50	11	4171	850	11	4172	700	18
504	#NULL!	#NULL!	#NULL!	3893	1380	0.125	3925	37400	0.125	4055	81128	#NULL!	4131	127000	3928	50	0.125	12	#NULL!	#NULL!	#NULL!	#NULL!	4056	39855	11	#NULL!	#NULL!	#NULL!	4129	26800	31	#NULL!	#NULL!	#NULL!
506	4001	10	1.42	4000	10	2.2	4045	10	0.61	4174	82	#NULL!	4261	328	4043	50	0.45	42	4044	50	0.31	31	4178	50	22	4179	50	9	4257	50	14	4258	50	9
507	3819	10	0.42	3818	4340	0.76	3858	158	0.31	3982	18420	#NULL!	4146	15100	3855	380	0.39	21	3856	590	0.4	22	3983	8830	12	3984	1750	11	4144	1205	10	4145	165	10
508	4058	10	2.3	4057	175	3.56	4098	10	0.61	4234	250	#NULL!	4303	1710	4096	50	0.58	16	4097	50	0.44	15	4232	50	11	4233	50	9	4305	50	9	4306	50	9
509	#NULL!	#NULL!	#NULL!	4002	3330	2.55	4053	244	0.125	4123	26678	#NULL!	4264	50200	4051	50	0.125	26	4052	50	0.125	20	4121	14295	14	4122	106635	24	4259	204915	18	4260	50620	9
510	#NULL!	#NULL!	#NULL!	3806	2370	0.98	3825	97	0.4	3944	1856	#NULL!	4036	3450	3821	980	0.38	34	3822	50	0.27	11	3947	50	9	3948	1130	65	4027	268150	40	4028	88500	12
511	#NULL!	#NULL!	#NULL!	4136	340	1.17	4163	10	0.55	4296	1378	#NULL!	4425	25500	4161	50	0.53	17	4162	50	0.39	17	4287	905	19	4288	50	9	4423	1460	9	4424	6285	12
512	#NULL!	#NULL!	#NULL!	4190	6840	0.98	4235	2310	0.3	4332	42576	#NULL!	4388	78800	4230	1255	0.37	17	4231	445	0.125	20	4330	8690	9	4331	1440	19	#NULL!	#NULL!	#NULL!	4389	1170	9
513	#NULL!	#NULL!	#NULL!	4359	1470	0.125	4378	61	0.125	4481	9660	#NULL!	4555	38400	4379	50	0.125	38	4380	50	0.125	15	4477	17420	36	4478	1620	30	4549	7150	34	4550	320	11
514	3898	10	1.71	3897	1880	3.24	3931	66	0.27	4066	10964	#NULL!	4156	9560	3932	50	0.38	16	3933	50	0.22	36	4067	495	11	4068	320	11	4152	50	9	4153	50	#NULL!
515	#NULL!	#NULL!	#NULL!	3986	23	0.93	4083	10	0.125	4126	10	#NULL!	4239	49	4081	1215	0.125	17	4082	50	0.125	12	4124	265	13	4125	50	13	4237	50	12	4238	760	11
518	#NULL!	#NULL!	#NULL!	4226	34400	1.71	4254	4010	0.125	4356	84648	#NULL!	4405	43700	4252	50	0.25	15	4253	655	0.125	9	4357	6620	9	#NULL!	#NULL!	#NULL!	4401	41190	13	4402	1470	10
519	#NULL!	#NULL!	#NULL!	4193	10	2.15	4251	10	0.48	4344	10	#NULL!	4418	10	4249	50	0.34	14	4250	50	0.3	10	4342	50	9	4343	50	10	4414	50	9	4415	50	10
520	#NULL!	#NULL!	#NULL!	#NULL!	#NULL!	#NULL!	3963	26	0.125	4065	20728	#NULL!	4199	22800	3961	255	0.125	16	3962	50	0	16	4069	4470	15	4070	1810	11	4195	107440	14	4196	24490	9
521	#NULL!	#NULL!	#NULL!	#NULL!	#NULL!	#NULL!	#NULL!	#NULL!	#NULL!	#NULL!	#NULL!	#NULL!	4101	161250	#NULL!	#NULL!	#NULL!	#NULL!	#NULL!	#NULL!	#NULL!	#NULL!	#NULL!	#NULL!	#NULL!	#NULL!	#NULL!	#NULL!	4099	20365	12	4100	1715	10
522	#NULL!	#NULL!	#NULL!	3979	66	1.32	4023	10	0.42	4133	40	#NULL!	4262	98	#NULL!	#NULL!	#NULL!	#NULL!	#NULL!	#NULL!	#NULL!	#NULL!	#NULL!	#NULL!	#NULL!	#NULL!	#NULL!	#NULL!	#NULL!	#NULL!	#NULL!	#NULL!	#NULL!	#NULL!
523	3863	10	0.125	#NULL!	#NULL!	#NULL!	#NULL!	#NULL!	#NULL!	#NULL!	#NULL!	#NULL!	#NULL!	#NULL!	#NULL!	#NULL!	#NULL!	#NULL!	#NULL!	#NULL!	#NULL!	#NULL!	#NULL!	#NULL!	#NULL!	#NULL!	#NULL!	#NULL!	#NULL!	#NULL!	#NULL!	#NULL!	#NULL!	#NULL!
524	3913	10	1.53	3912	48500	2.36	3951	1980	0.45	4079	35362	#NULL!	4138	55900	3949	585	0.54	15	3950	50	0.32	19	4075	50	10	4076	1380	13	4140	175	9	4141	5135	14
526	#NULL!	#NULL!	#NULL!	#NULL!	#NULL!	#NULL!	3888	1320	0.125	3992	1272	#NULL!	4060	19400	3884	435	0.125	16	3885	550	0	11	3990	50	9	3991	50	12	4062	195	9	4063	50	11
528	#NULL!	#NULL!	#NULL!	4392	47	0.95	4434	20	0.125	4521	86	#NULL!	4575	1210	#NULL!	#NULL!	#NULL!	#NULL!	#NULL!	#NULL!	#NULL!	#NULL!	4523	50	9	4524	16400	18	4571	50	9	4572	11425	9
529	#NULL!	#NULL!	#NULL!	4345	126000	0.125	4366	3440	0.33	4488	48150	#NULL!	4531	273000	4367	2975	0.36	12	4368	32340	0.25	19	#NULL!	#NULL!	#NULL!	#NULL!	#NULL!	#NULL!	#NULL!	#NULL!	#NULL!	#NULL!	#NULL!	#NULL!
530	4449	10	#NULL!	4448	467	2.45	4467	20	0.43	4559	40	#NULL!	4606	470	#NULL!	#NULL!	#NULL!	#NULL!	#NULL!	#NULL!	#NULL!	#NULL!	#NULL!	#NULL!	#NULL!	#NULL!	#NULL!	#NULL!	#NULL!	#NULL!	#NULL!	#NULL!	#NULL!	#NULL!
531	#NULL!	#NULL!	#NULL!	#NULL!	#NULL!	#NULL!	4381	587	0.125	4482	48456	#NULL!	4543	16100	4382	50	0.125	9	4383	50	0.125	14	4479	50	16	4480	4790	20	4541	3405	9	4542	660	10
532	#NULL!	#NULL!	#NULL!	4159	94800	2.13	4211	277	0.26	4311	74308	#NULL!	4447	34200	4212	50	0.26	12	4213	50	0.125	13	4309	55940	13	4310	4645	12	4445	2270	9	4446	550	9
533	#NULL!	#NULL!	#NULL!	4142	36200	0.3	4175	6750	0.31	4312	138522	#NULL!	4363	255000	4180	390	0.35	19	4181	310	0.125	14	4307	106390	14	4308	53750	9	4364	462005	13	4365	241325	10
534	3967	10	1.01	3966	136	1.44	4012	10	0.125	4130	40	#NULL!	4219	3320	4008	50	0.125	27	4009	50	0.125	19	4127	50	14	4128	50	19	4217	50	26	4218	50	9
535	#NULL!	#NULL!	#NULL!	4461	59300	0.86	#NULL!	#NULL!	#NULL!	#NULL!	#NULL!	#NULL!	4635	1164782	#NULL!	#NULL!	#NULL!	#NULL!	#NULL!	#NULL!	#NULL!	#NULL!	#NULL!	#NULL!	#NULL!	#NULL!	#NULL!	#NULL!	#NULL!	#NULL!	#NULL!	#NULL!	#NULL!	#NULL!
536	4294	10	1.15	4293	204	1.19	4323	10	0.125	4419	716	#NULL!	4495	39200	4321	50	0.25	14	4322	170	0.125	23	4412	965	9	4413	50	16	4493	1320	9	4494	7690	16
537	#NULL!	#NULL!	#NULL!	4508	752	1.79	4527	43	0.125	4598	152	#NULL!	4663	3440	4525	50	0.2	9	4526	50	0.125	19	4600	50	24	4601	50	11	4661	1355	20	4662	50	9
538	4316	10	0.7	4315	2770	1.08	4336	203	0.125	4427	70286	#NULL!	4504	9010	4334	50	0.125	9	4335	50	0.125	10	4421	5280	9	4422	4305	9	4501	1410	9	4502	850	9
539	#NULL!	#NULL!	#NULL!	4361	246	2.41	4387	20	0.31	4497	92	#NULL!	4545	4350	#NULL!	#NULL!	#NULL!	#NULL!	#NULL!	#NULL!	#NULL!	#NULL!	#NULL!	#NULL!	#NULL!	#NULL!	#NULL!	#NULL!	#NULL!	#NULL!	#NULL!	#NULL!	#NULL!	#NULL!
540	#NULL!	#NULL!	#NULL!	4655	993	0	4678	82	0	4757	19928	#NULL!	4786	12000	4676	50	0	76	4677	50	0.125	90	#NULL!	#NULL!	#NULL!	#NULL!	#NULL!	#NULL!	#NULL!	#NULL!	#NULL!	#NULL!	#NULL!	#NULL!
541	4669	10	2.11	4668	340	2.17	4706	50	0.125	4763	180	#NULL!	4800	804	4704	50	0.125	9	4705	50	0.125	9	4761	190	9	4762	50	9	4788	420	9	4789	195	9
542	#NULL!	#NULL!	#NULL!	4462	4080	8.7	4503	362	0.38	4577	111542	#NULL!	4626	180000	4499	300	0.32	11	4500	1840	0.125	19	4569	17075	12	4570	42235	26	4623	133540	9	4624	196355	16
543	#NULL!	#NULL!	#NULL!	#NULL!	#NULL!	#NULL!	4553	170	0.58	4628	3388	#NULL!	4674	10700	4551	2570	0.45	46	4552	50	0.4	14	4621	630	9	4622	490	10	4672	2650	9	4673	50	10
545	#NULL!	#NULL!	#NULL!	4185	146	1.4	4225	#NULL!	0.125	4324	670	#NULL!	4373	6300	4215	50	0.27	16	4216	50	0.125	12	4325	50	14	4326	50	9	4374	1770	20	4375	2350	16
546	#NULL!	#NULL!	#NULL!	4432	15100	1.27	4456	2690	0.74	4535	196348	#NULL!	4590	82400	4452	840	0.57	11	4453	600	0.52	16	4533	11900	9	4534	4560	10	4594	93320	9	4595	122645	10
547	4538	10	0.125	4537	13700	0.125	4568	24600	0.125	4645	104138	#NULL!	4683	85800	#NULL!	#NULL!	#NULL!	#NULL!	#NULL!	#NULL!	#NULL!	#NULL!	#NULL!	#NULL!	#NULL!	#NULL!	#NULL!	#NULL!	#NULL!	#NULL!	#NULL!	#NULL!	#NULL!	#NULL!
548	4711	10	1.52	4710	11600	2.24	4739	2710	0.25	4785	35128	#NULL!	4848	38200	4735	1200	0.33	23	4736	860	0.125	13	4779	605245	29	4780	7455	11	4846	256000	53	4847	3330	9
549	#NULL!	#NULL!	#NULL!	4696	28700	2.27	4727	707	0.31	4776	72952	#NULL!	4832	34300	4725	50	0.31	21	4726	50	0.22	22	4774	515	9	4775	615	10	4830	42035	9	4831	2355	9
550	4667	20	2.65	4666	50200	1.42	4682	1770	0.26	4760	410	#NULL!	4798	5700	4680	50	0.35	17	4681	50	0.125	11	4758	50	14	4759	50	10	4790	845	9	4791	220	9
551	#NULL!	#NULL!	#NULL!	4737	1650	2.62	4756	142	0.33	4813	98408	#NULL!	4842	14800	4754	50	0.34	63	4755	50	0.25	17	4806	134935	105	4807	50	9	4840	72180	107	4841	290	9
552	#NULL!	#NULL!	#NULL!	4794	8560	1.27	4812	840	0.31	4856	59864	#NULL!	4876	63700	4808	50	0.27	16	4809	50	0.125	9	4854	9355	15	4855	85295	9	4878	3950	11	4879	11260	14
553	4540	44	0.53	4539	9680	0.46	4567	548	0.125	4659	103062	#NULL!	4691	42700	4565	270	0	9	4566	50	0.125	12	4657	183640	27	4658	361150	13	4687	227485	10	4688	440805	9
554	#NULL!	#NULL!	#NULL!	4602	60100	0.125	4632	2850	0.125	4707	273635	#NULL!	4750	127000	4633	160	0	9	4634	50	0	10	4702	332050	18	4703	3740	9	4748	223500	9	4749	180960	12
555	#NULL!	#NULL!	#NULL!	#NULL!	#NULL!	#NULL!	4562	20	0.4	4638	50	#NULL!	4693	254	4560	50	0.34	9	4561	50	0.25	10	4636	395	9	4637	50	9	4689	50	9	4690	50	9
556	4699	10	0.36	4698	3420	1.86	4728	3240	0.125	#NULL!	#NULL!	#NULL!	4825	15100	4719	50	0	12	4720	50	0.125	9	#NULL!	#NULL!	#NULL!	#NULL!	#NULL!	#NULL!	4823	50	9	4824	50	9
557	4618	20	2.27	4617	1810	3.39	4642	46	0.125	4715	14080	#NULL!	4796	20000	4640	50	0.26	9	4641	50	0.125	16	4713	22120	24	4714	4825	9	4792	19105	9	4793	1275	9
559	4597	10	4.85	4596	20	9.43	4625	20	7.83	4730	10	#NULL!	4742	10	4619	50	6.37	9	4620	50	3.42	11	4721	385	9	4722	50	9	4740	5730	9	4741	50	9
561	#NULL!	#NULL!	#NULL!	4731	9730	1.82	4747	311	0.125	4805	120134	#NULL!	4828	75800	#NULL!	#NULL!	#NULL!	#NULL!	#NULL!	#NULL!	#NULL!	#NULL!	#NULL!	#NULL!	#NULL!	#NULL!	#NULL!	#NULL!	#NULL!	#NULL!	#NULL!	#NULL!	#NULL!	#NULL!
562	#NULL!	#NULL!	#NULL!	4777	166	1.73	4804	23	0.42	4853	312	#NULL!	4874	24000	4802	50	0.45	11	4803	50	0.27	13	4851	50	19	4852	50	12	4872	520	12	4873	380	16
563	#NULL!	#NULL!	#NULL!	4588	80900	0.125	4615	8370	5.29	4695	1044	#NULL!	4850	48900	4613	2950	3.23	39	4614	9280	3	58	4685	50	12	4686	3070	51	4868	50	11	4869	50	9
566	4701	10	0.125	4700	62100	0.125	4729	9540	0.125	4784	129012	#NULL!	4817	148000	4723	220	0.125	24	4724	780	0.125	16	4781	14855	14	4782	311215	67	4815	26540	18	4816	19695	9
